# Supplementary material for: Influence of Culture Conditions on Bioactive Compounds in Cordyceps militaris: A Comprehensive Review
Source: Foods. 2025 Oct 1;14(19):3408. doi: 10.3390/foods14193408 (PMC12523487; doi:10.3390/foods14193408)
Supplement: Supplementary file 1 [file foods-14-03408-s001.zip]

Archive with 1 entries (1 files):
- foods-3868732-supplementary.pdf
